# Supplementary material for: Characterization of Signalling Pathways That Link Apoptosis and Autophagy to Cell Death Induced by Estrone Analogues Which Reversibly Depolymerize Microtubules
Source: Molecules. 2021 Jan 29;26(3):706. doi: 10.3390/molecules26030706 (PMC7866274; doi:10.3390/molecules26030706)
Supplement: Supplementary file 1 [file molecules-26-00706-s001.zip]

Archive with 2 entries (2 files):
- Mercier et al. Supplementary data document_RS.pdf
- Video S1 Time-Lapse Imaging.pptx
